# Supplementary material for: Flush With Data (or) Optimizing and Validating the Efficacy of Free and Computationally Simple 16S Metabarcoding Approaches for Use in Wastewater Surveillance
Source: Environ Microbiol. 2026 Apr 30;28:e70276. doi: 10.1111/1462-2920.70276 (PMC13130369; doi:10.1111/1462-2920.70276)
Supplement: Supplementary file 1 — Figure S1: Map of the Greater New Orleans, LA area, the three WWTPs that were sampled and their approximate catchment areas: Mandeville (North Shore), New Orleans East Bank (NOLA), and Belle Chasse (West Bank). Image created with ArcGIS. Figure S2: The 16S Amplicon Complex using Bakt_341F and Bakt_805R primers to amplify the V3‐V4 region of the 16S rRNA gene of B. adolescentis genome. Figure created with Biorenderer. Figure S3: Alpha rarefaction curves of OTU counts for each pipeline to determine if adequate sequencing depth was achieved with the Illumina V3 and V2 kits. Plateau regions indicate sample sizes of maximum OTU detection. Figures created with vegan for R. Figure S4: Diversity measures used. For alpha diversity: Richness was the number of taxa or OTUs detected, Chao1 was used to estimate the true richness of each sample, Shannon Entropy was used as a measure of diversity (richness and evenness), and Pielou's Evenness as a measure of community evenness. For beta diversity, Bray–Curtis Dissimilarity was used for the differences in two community structures. Singletons/doubletons refer to taxa represented by a single read or two reads, respectively. Figure created using LaTeX. Figure S5: Species present in each our three simulated wastewater 16S read sets: West Bank, North Shore, and New Orleans. Main taxa (15% relative abundance ea.) are shown in bold italics, Mid Taxa (4.5% relative abundance ea.) are shown in underlined italics, and Rare Taxa (0.5% relative abundance ea.) are shown in italics. Figures created with Biorenderer. Figure S6: Violin plot (Box plot in dashed black lines combined with kernel density estimate in colour‐shaded regions). Comparison of the distributions of simulated reads per taxon mapped either correctly (green) or incorrectly (red) for: (A) BLAST Subsampling, (B) Baseline Kraken 2/Bracken 16 GB, (C) Loosened Kraken 2/Bracken 16GB, (D) Loosened Kraken 2/Bracken 8 GB. Figure created with Seaborn for Python. Figure S7: Schematic of th [file EMI-28-e70276-s001.zip]

Archive with 3 entries (3 files):
- emi70276-sup-0003-Supinfo2.docx
- emi70276-sup-0001-Figures.docx
- emi70276-sup-0002-Supinfo1.docx
